# Supplementary material for: Effect of Relative Humidity on Quality and Metabolite Profiles of Perilla frutescens Seed Powder During Storage
Source: Molecules. 2025 Sep 9;30(18):3662. doi: 10.3390/molecules30183662 (PMC12472856; doi:10.3390/molecules30183662)
Supplement: Supplementary file 1 [file molecules-30-03662-s001.zip]

Archive with 1 entries (1 files):
- molecules-3761482-supplementary.pdf
